# Supplementary material for: Fursultiamine Prevents Drug-Induced Ototoxicity by Reducing Accumulation of Reactive Oxygen Species in Mouse Cochlea
Source: Antioxidants (Basel). 2021 Sep 26;10(10):1526. doi: 10.3390/antiox10101526 (PMC8533091; doi:10.3390/antiox10101526)
Supplement: Supplementary file 1 [file antioxidants-10-01526-s001.zip]

Archive with 1 entries (1 files):
- antioxidants-1354174-supplementary.pdf
